# Supplementary material for: Clinicopathologic features and outcomes of bilateral lacrimal gland lesions
Source: PLoS One. 2024 Jul 3;19(7):e0305717. doi: 10.1371/journal.pone.0305717 (PMC11221706; doi:10.1371/journal.pone.0305717)
Supplement: S1 Raw data — (XLSX) [file pone.0305717.s001.xlsx]

## Sheet: Sheet1
Sex	Age	Race	Bilateral	Symptom presenting period	Start date	Systemic symptoms	Allergy	Palpable mass	globe dystopia	Proptosis	Periorbital pain	Ptosis	Periorbital swellin	Lid hyperemia	Conjunctival injection	Chemosis	Visual loss	Visual	DOM	Lid swelling	Lacrimation	dry eye	lagophthalmos	keratopathy	Other laboratory results	IgG4	IgG	IgG4/IgG	Radiological investigations	interval between the bilateral surgeries	recurrence-free period	Pathologic diagnosis	Treatment	complete resolution	stable	Significant improvement	progression	unknown	Die	recurrence
male	48	han	Bilateral	24	2021.11	Digestive symptoms		1			1						1	0.7/0.7	1	1						0.389			MRI：Bilateral lacrimal gland enlargement	7		MALT lymphoma	Surgical+radiation therapy			1
female	38	han	Bilateral	12	2021.12	Endocrine symptoms、Rash		1										0.8/0.7		1						5.2			MRI：Bilateral lacrimal gland enlargement	7		IgG4-ROD	Surgical+corticosteroids			1
male	62	han	Bilateral	12	2021.11			1										0.7/0.5	1	1						15.3			MRI:Bilateral lacrimal gland enlargement	7		IgG4-ROD	Surgical+corticosteroids		1
male	50	han	Bilateral	120	2021.05	Cardiovascular symptoms、Urinary symptoms		1		1					1	1		0.9/1	1	1	1					3.05			MRI：Bilateral lacrimal gland enlargement，involvement of rectus externus			IgG4-ROD	Surgical+corticosteroids+methotrexate		1
female	50	han	Bilateral	24	2021.11	1		1										0.2		1					C3 0.6150g/L，C4 0.1070g/L,rheumatoid factor 138.00IU/ml, anti-SSA/SSB antibodies, anti-Scl-70 antibodies, and anti-Ro-52 antibodies(+)				CT：Bilateral lacrimal gland enlargement			MALT lymphoma	Surgical+chemotherapy			1
female	55	han	Bilateral	0.5	2021.01			1							1			0.1/0.7		1	1					7.2			MRI：Bilateral lacrimal gland enlargement	3		IgG4-ROD	Surgical+corticosteroids+methotrexate		1
male	53	han	Bilateral	60	2021.01	Cardiovascular symptoms				1							1	0.8/0.7	1	1						9.71			CT、MRI：Bilateral lacrimal gland enlargement,involvement of superior rectus and lateral rectus	13		IgG4-ROD	Surgical+corticosteroids+immunosuppressant		1
male	46	han	Bilateral	6	2021.02	Swollen salivary glands、Urinary symptoms、Respiratory symptoms							1		1			1.2/1	1	1						15			MRI：Bilateral lacrimal gland enlargement	1		IgG4-ROD	Surgical+corticosteroids+methotrexate		1
female	24	han	Bilateral	12	2021.03			1					1					1/1								0.358					14	IOI	Surgical		1					1
female	42	han	Bilateral	1	2021.03	Swollen salivary glands		1		1	1			1				1/1		1						4.91			MRI:Bilateral lacrimal gland enlargement，involvement of rectus externus	5		IgG4-ROD	Surgical+corticosteroids+Hydroxychloroquine sulfate+Azathioprine		1
female	16	han	Bilateral	8	2021.03			1					1				1	0.4/0.1												70	16	IOI	Surgical		1					1
female	52	han	Bilateral		2021.03																								MRI：Bilateral lacrimal gland enlargement	3		RLH	Surgical					1
female	24	han	Bilateral	120	2021.03			1					1					0.9/0.8								0.102			CT：Bilateral lacrimal gland enlargement、involvement of orbital soft tissue			IOI	Surgical	1
male	67	han	Bilateral	3	2021.05	Endocrine symptoms、Swollen salivary glands、Lymphadenopathy		1					1					0.9/1	1							46.7			MRI：Bilateral lacrimal gland enlargement	5		IgG4-ROD	Surgical+corticosteroids		1
female	50	han	Bilateral	24	2021-01	Connective tissue symptoms									1		1		1	1	1					0.383			MRI：Bilateral lacrimal gland enlargement	5		IOI	Surgical	1
female	25	yi	Bilateral	12	2020.05			1										1(双)		1						1.14			MRI：Bilateral lacrimal gland enlargement	13		IgG4-ROD	Surgical+corticosteroids	1
male	57	han	Bilateral	240	2020.05	Cardiovascular symptoms、Respiratory symptoms、Urinary symptoms				1	1		1		1	1	1	HM	1	1						0.273			CT：No enlargement of bilateral lacrimal glands。MRI：No enlargement of bilateral lacrimal glands	5		Erdheim-Chester	Surgical			1
female	25	han	Bilateral	4	2020.10													0.3（双）		1					anti-RNP/Sm antibodies, anti-SSA antibodies, and IgM(+)				CT:Bilateral lacrimal gland enlargement			Sjogren’s	Surgical+corticosteroids			1
male	62	yi	Bilateral	12	2020.10													1.2（双）		1						11.5			MRI:Bilateral lacrimal gland enlargement			IgG4-ROD	Surgical+corticosteroids			1
female	57	han	Bilateral	24	2020.10			1										1.2（双）		1									MRI：Bilateral lacrimal gland enlargement，involvement of parotid glands			MALT lymphoma	Surgical+rituximab			1
female	33	han	Bilateral	240	2020.10													0.6/0.8		1						0.352			CT：Bilateral lacrimal gland enlargement。MRI：Bilateral lacrimal gland enlargement			IOI	Surgical	1
female	49	han	Bilateral	1	2020.10	Cardiovascular symptoms、Respiratory symptoms、Endocrine symptoms												0.08/0.2		1						0.221			MRI：Bilateral lacrimal gland enlargement			IOI	Surgical		1
male	46	qiang	Bilateral	11	2020.11	Sinusitis、Respiratory symptoms、Endocrine symptoms		1										0.3/0.4		1						28.2			MRI：Bilateral lacrimal gland enlargement，involvement of rectus externus	1		IgG4-ROD	Surgical+corticosteroids			1
female	35	han	Bilateral	120	2020.12			1					1					1.5/1.2								0.455			MRI：Bilateral lacrimal gland enlargement	1		IOI	Surgical	1
male	39	han	Bilateral	120	2020.12	Urinary symptoms		1										0.6/0.2		1						0.199			MRI：Bilateral lacrimal gland enlargement	12		IOI	Surgical			1
female	48	han	Bilateral	2	2020.01		1	1							1					1						0.374			CT：Bilateral lacrimal gland enlargement	6		IOI	Surgical	1
female	50	han	Bilateral	12	2019.09			1										0.7/0.8		1						8.22			MRI：Bilateral lacrimal gland enlargement，involvement of orbital soft tissue			IgG4-ROD	Surgical+corticosteroids+methotrexate			1
female	26	han	Bilateral	120	2019.07	Lymphadenopathy	1	1						1				1.2/1.5		1						1.54			CT：Bilateral lacrimal gland enlargement			IOI	Surgical	1
female	34	han	Bilateral	24	2019.08			1										1/1.,2		1						2.85			MRI：Bilateral lacrimal gland enlargement	5		IgG4-ROD	Surgical+corticosteroids		1
male	65	han	Bilateral	120	2019.09										1	1		0.6/0.6		1	1					10.8			MRI：Bilateral lacrimal gland enlargement			IgG4-ROD	Surgical+corticosteroids			1
male	48	zang	Bilateral	4	2019.09	Endocrine symptoms								1				0.8/0.1		1						0.89			CT:Bilateral lacrimal gland enlargement			IOI	Surgical	1
male	58	han	Bilateral	12	2019.10	Lymphadenopathy												1/0.9		1	1					11.3			CT:Bilateral lacrimal gland enlargement			IgG4-ROD	Surgical+corticosteroids			1
female	19	han	Bilateral		2019.09																								MRI：Bilateral lacrimal gland enlargement	33		IOI	Surgical					1
female	50	han	Bilateral	24	2019,12	Respiratory symptoms		1			1			1	1	1		0.9/1	1	1		1				12.1			MRI:Bilateral lacrimal gland enlargement	326		IgG4-ROD	Surgical+corticosteroids			1
female	50	han	Bilateral	10	2019.12	Rash、Connective tissue symptoms、Lymphadenopathy	1	1			1			1						1					C3 0.71g/L，anti-SSA antibodies, and anti-Ro-52 antibodies（+）	0.194			MRI：Bilateral lacrimal gland enlargement，chest CT			stills病	Surgical+Hydroxychloroquine sulfate+corticosteroids			1
female	42	han	Bilateral	24	2019.12			1										0.8/0.8		1						0.989			MRI：Bilateral lacrimal gland enlargement			IOI	Surgical			1
male	74	han	Bilateral	4	2018.11			1										0.5/0.6		1						14.8			CT：Bilateral lacrimal gland enlargement			IgG4-ROD	Surgical+corticosteroids		1
female	63	han	Bilateral	2	2018.11						1			1	1			0.8/0.5		1									CT:Bilateral lacrimal gland enlargement			IOI	Surgical	1
female	56	han	Bilateral	10	2018.07	Swollen salivary glands				1		1	1					0.7	1										CT：Bilateral lacrimal gland enlargement		37	IgG4-ROD	Surgical+corticosteroids+methotrexate				1			1
male	44	han	Bilateral	12	2018.08	Cardiovascular symptoms		1										0.3/0.4		1									MRI:Bilateral lacrimal gland enlargement，involvement of medial rectus	6		IgG4-ROD	Surgical+corticosteroids+Azathioprine		1
female	15	han	Bilateral	12	2018.07			1										0.1/0.3		1									CT:Bilateral lacrimal gland enlargement	5		IgG4-ROD	Surgical+corticosteroids		1
female	47	han	Bilateral	24	2018.07	Sinusitis		1										1.5/1.2		1									CT:Bilateral lacrimal gland enlargement，involvement of optic nerve			IgG4-ROD	Surgical+corticosteroids			1
male	77	han	Bilateral	12（右）/36（左）	2018.04	Endocrine symptoms、Cardiovascular symptoms、Digestive symptoms		1			1		1				1	0.7/0.5	1										CT：Bilateral lacrimal gland enlargement	1018		MALT lymphoma	Surgical+radiation therapy		1
female	32	han	Bilateral	12	2018.03			1					1					0.8/0.9	1										CT：Bilateral lacrimal gland enlargement			MALT lymphoma	Surgical+rituximab	1
male	47	han	Bilateral	24	2017.11	Swollen salivary glands		1						1	1			1.0/1.2		1									MRI：Bilateral lacrimal gland enlargement		25	IgG4-ROD	Surgical+corticosteroids				1			1
female	43	han	Bilateral	12	2018.11		1	1			1							1.5/1.5		1									CT:Bilateral lacrimal gland enlargement	7		IOI	Surgical	1
female	20	han	Bilateral		2017.11															1												IOI	Surgical	1
male	65	han	Bilateral	48	2017.10	Endocrine symptoms		1			1		1					0.6/0.6	1		1								CT：Bilateral lacrimal gland enlargement，involvement parotid glands		29	IgG4-ROD	Surgical+corticosteroids+cyclophosphamide				1			1
male	61	han	Bilateral	12	2017,10			1					1		1	1		LP/0.08	1	1									CT：Bilateral lacrimal gland enlargement,involvement of orbital soft tissue		108/48/72	MALT lymphoma	Surgical+rituximab				1			1
female	31	han	Bilateral		2016.12																								MRI:Bilateral lacrimal gland enlargement	311		RLH	Surgical	1
female	72	han	Bilateral	12	2017.10			1			1	1						0.5/0.4		1									MRI:Bilateral lacrimal gland enlargement			MALT lymphoma	Surgical+chemotherapy	1
female	11	han	Bilateral	8	2017.04													0.8/1		1									MRI:Bilateral lacrimal gland enlargement			RLH	Surgical		1
male	46	han	Bilateral	24	2018.12	Digestive symptoms、Respiratory symptoms				1					1	1		0.8/0.8		1									CT：Bilateral lacrimal gland enlargement	421		IgG4-ROD	Surgical+corticosteroids		1
male	52	han	Bilateral	60	2017.05	Digestive symptoms、Respiratory symptoms												0.8/0.6	1	1									CT：Bilateral lacrimal gland enlargement，involvement of Inferior rectus, optic nerve, infraorbital nerve			IgG4-ROD	Surgical+corticosteroids+Hydroxychloroquine sulfate+immunosuppressant		1
female	20	han	Bilateral		2017.07																											IOI	Surgical	1
male	60	han	Bilateral	2	2017.07															1									MRI：Bilateral lacrimal gland enlargement			IgG4-ROD	Surgical+corticosteroids			1
male	51	han	Bilateral	24	2017.07	Endocrine symptoms、Respiratory symptoms、Lymphadenopathy		1		1		1			1	1		0.5/0.2	1	1									CT、MRI、PET/CT:Bilateral lacrimal gland enlargement,involvement of lateral rectus and superior rectus, parotid glands, submandibular glands, or lymph nodes	13		IgG4-ROD	Surgical+corticosteroids+cyclophosphamide		1
male	44	han	Bilateral	5	2017.07													1.2/1.5		1									CT：Bilateral lacrimal gland enlargement	6		IgG4-ROD	Surgical+corticosteroids			1
female	47	han	Bilateral	7	2017.06	Respiratory symptoms		1					1					0.6/0.6											CT:Bilateral lacrimal gland enlargement。 MRI:Bilateral lacrimal gland enlargement	192		MALT lymphoma	Surgical+radiation therapy		1
male	69	han	Bilateral	4	2018.05	Cardiovascular symptoms		1										0.8/1.2		1									CT：Bilateral lacrimal gland enlargement	254		Dacryops	Surgical	1
female	46	han	Bilateral	6	2016.11	Digestive symptoms		1										1.2/1.2		1									CT:Bilateral lacrimal gland enlargement			IgG4-ROD	Surgical+corticosteroids		1
female	52	han	Bilateral	12	2016.11	Cardiovascular symptoms、Connective tissue symptoms		1										0.7/0.7		1									CT:Bilateral lacrimal gland enlargement			Sjogren’s	Surgical+Hydroxychloroquine sulfate+methotrexate+corticosteroids			1
male	36	han	Bilateral	12	2016.10			1										1/1		1										0		IOI	Surgical	1
female	45	han	Bilateral	10	2016.10													1.5/1.5		1									CT:Bilateral lacrimal gland enlargement			IgG4-ROD	Surgical+corticosteroids	1
male	63	han	Bilateral	60	2016.06	Cardiovascular symptoms			1	1									1	1									CT:Bilateral lacrimal gland enlargement	4		IgG4-ROD	Surgical+corticosteroids			1
female	28	han	Bilateral	4	2016.06		1											1/1		1									CT：Bilateral lacrimal gland enlargement	7		IOI	Surgical	1
male	30	han	Bilateral	12	2016.05									1				0.7/0.7											MRI:Bilateral lacrimal gland enlargement;involvement of parotid glands and lymph nodes	4		IOI	Surgical		1
male	68	han	Bilateral	9	2016.03			1							1			1/0.9		1									MRI:Bilateral lacrimal gland enlargement	5		Mantle cell lymphoma	Surgical				1
male	49	han	Bilateral	24	2016.02	Respiratory symptoms						1						0.3/0.8		1									MRI:Bilateral lacrimal gland enlargement			IgG4-ROD	Surgical+corticosteroids	1
female	41	han	Bilateral	120	2016.12													1.2/1.5		1									CT:Bilateral lacrimal gland enlargement			IOI	Surgical	1
male	34	han	Bilateral	12	2015.05	Swollen salivary glands		1										0.8/0.9		1									CT:Bilateral lacrimal gland enlargement，involvement of lateral rectus and superior rectus	72		IgG4-ROD	Surgical+corticosteroids+cyclophosphamide+Hydroxychloroquine sulfate		1
male	59	han	Bilateral	6	2010.11			1										0.7/1		1									CT:Bilateral lacrimal gland enlargement	4		RLH	Surgical		1
female	44	han	Bilateral	24	2010.07	Rash、Connective tissue symptoms		1	1	1					1			1/1.2			1								CT:Bilateral lacrimal gland enlargement	1371	72	MALT lymphoma	Surgical			1				1
female	66	han	Bilateral	2	2010.07	Respiratory symptoms、Digestive symptoms	1	1										0.9		1	1								CT：Bilateral lacrimal gland enlargement	1059		RLH	Surgical		1
female	48	han	Bilateral	3	2011.11			1			1						1			1									CTBilateral lacrimal gland enlargement			IOI	Surgical		1
female	54	han	Bilateral	12	2011.11	Swollen salivary glands		1				1		·1				0.5											CT:Bilateral lacrimal gland enlargement	2974		MALT lymphoma	Surgical+chemotherapy+radiation therapy		1
female	50	han	Bilateral	84	2011.10										1		1	0.3/0.1	1	1									CT:Bilateral lacrimal gland enlargement	2		Amyloidosis	Surgical	1
male	56	han	Bilateral	36	2011.08									1				0.7/0.6		1	1								CT：Bilateral lacrimal gland enlargement	5		RLH	Surgical					1
female	66	han	Bilateral	12	2011.08	Swollen salivary glands、Lymphadenopathy		1						1				0.4/0.5			1								CT：Bilateral lacrimal gland enlargement	1		Mantle cell lymphoma	Surgical					1
male	60	han	Bilateral	6	2011.04	Urinary symptoms、Urinary symptoms		1		1								0.7/0.5		1									CT:Bilateral lacrimal gland enlargement	6		RLH	Surgical	1
female	75	han	Bilateral	120	2011.04	Cardiovascular symptoms、Urinary symptoms		1										0.8/0.6		1									CT：Bilateral lacrimal gland enlargement			RLH	Surgical	1
female	36	han	Bilateral	72	2011.03	Endocrine symptoms、Connective tissue symptoms		1		1						1	1	0.3/0.6			1								CT：Bilateral lacrimal gland enlargement，MRI：Bilateral lacrimal gland enlargement	1213	47	IgG4-ROD	Surgical+corticosteroids+cyclophosphamide+methotrexate		1					1
female	45	han	Bilateral	10	2011.01			1										0.6/0.6		1									CT：Bilateral lacrimal gland enlargement	22		MALT lymphoma	Surgical+Ibutinib		1
female	51	han	Bilateral	84	2012.12			1										1.2											CT:Bilateral lacrimal gland enlargement			MALT lymphoma	Surgical	1
male	58	han	Bilateral	7	2012.10	Digestive symptoms		1		1								0.4/1.2			1								CT:Bilateral lacrimal gland enlargement	5		MALT lymphoma	Surgical			1
female	57	han	Bilateral	18	2012.08			1			1							0.5/0.5											CT：Bilateral lacrimal gland enlargement、involvement of parotid glands	0	30	MALT lymphoma	Surgical		1				死亡	1（左眼）
female	41	han	Bilateral	12	2012.06	Cardiovascular symptoms												1/0.9		1									CT:Bilateral lacrimal gland enlargement	7		RLH	Surgical	1
male	37	han	Bilateral		2012.04																								CT：Bilateral lacrimal gland enlargement	214		RLH	Surgical	1
male	42	han	Bilateral	12	2012.03	Swollen salivary glands		1										1.2/1.2		1									MRI：Bilateral lacrimal gland enlargement	0		IOI	Surgical	1
female	49	han	Bilateral		2012.03																								CT：Bilateral lacrimal gland enlargement			IOI	Surgical	1
female	75	han	Bilateral	36	2012.02	Swollen salivary glands、Lymphadenopathy									1					1									CT：Bilateral lacrimal gland enlargement，involvement of extraocular muscles.MRI:Bilateral lacrimal gland enlargement，nvolvement of extraocular muscles.chest CT			Mantle cell lymphoma	Surgical+chemotherapy（DVP：daunorubicin+vindesine+corticosteroids）、rituximab、cyclophosphamide		1
female	41	han	Bilateral	108	2013.12			1						1			1	0.3/0.2	1	1									CT：Bilateral lacrimal gland enlargement	0		IOI	Surgical					1
female	28	han	Bilateral	120	2013.11			1						1				0.3/0.2		1	1								CT:Bilateral lacrimal gland enlargement	4		RLH	Surgical		1
female	66	han	Bilateral	24	2013.11					1				1			1	0.08/0.1		1									CT:Bilateral lacrimal gland enlargement	6		IOI	Surgical		1
male	61	han	Bilateral	96	2013.09			1		1	1			1				0.7/1	1	1									CT：Bilateral lacrimal gland enlargement,involvement of lateral rectus and superior rectus	51		IgG4-ROD	Surgical+corticosteroids			1
male	60	han	Bilateral	6	2013.07				1	1								0.6/0.04											CT：Bilateral lacrimal gland enlargement.	2		MALT lymphoma	Surgical		1				Die
male	76	han	Bilateral	144	2013.06					1					1	1		0.1	1	1									CT:Bilateral lacrimal gland enlargement，involvement of infraorbital nerve, and supraorbital fissure			IOI	Surgical		1
male	41	han	Bilateral	1	2013.04			1										0.7/0.8		1									CT:Bilateral lacrimal gland enlargement.	1		MALT lymphoma	Surgical+cyclophosphamide+daunorubicin+vindesine+corticosteroids	1
female	44	han	Bilateral	6	2013.02			1									1	0.6/0.8		1									CT:Bilateral lacrimal gland enlargement	401		MALT lymphoma	Surgical			1
male	42	han	Bilateral		2013.01																								MRI：Bilateral lacrimal gland enlargement	21		IOI	Surgical		1
male	57	zang	Bilateral	60	2014.01	Respiratory symptoms		1		1					双眼上方结膜下新生物				1	1									CT：Bilateral lacrimal gland enlargement	0		MALT lymphoma	Surgical		1
male	67	han	Bilateral	60	2014.05			1										0.9											CT:Bilateral lacrimal gland enlargement			Mantle cell lymphoma	Surgical+and chemotherapy and rituximab and immunosuppressant		1
male	45	han	Bilateral	4	2014.05			1										0.5/0.5	1	1									CT:Bilateral lacrimal gland enlargement	13		IOI	Surgical	1
male	69	han	Bilateral	96	2014.08	Cardiovascular symptoms		1		1		1			1	1	1	0.02	1	1	1								CT:Bilateral lacrimal gland enlargement			MALT lymphoma	Surgical	1					Die
female	19	han	Bilateral		2014.09																									10		IOI	Surgical	1
male	61	han	Bilateral	12	2014.11			1										0.4		1									CT：Bilateral lacrimal gland enlargement，involvement of other orbital structures (extraocular muscles			RLH	Surgical		1
female	51	han	Bilateral	12	2014.11	Swollen salivary glands		1										0.8/1											CT：Bilateral lacrimal gland enlargement.MRI：Bilateral lacrimal gland enlargement？	7		Mantle cell lymphoma	Surgical			1
female	42	han	Bilateral		2014.12																								CT：Bilateral lacrimal gland enlargement.	0		IOI	Surgical	1
female	42	han	Bilateral		2015.02																								CT：Bilateral lacrimal gland enlargement	19		IOI	Surgical	1
male	16	han	Bilateral	10	2015.03	Sinusitis		1										0.6/0.9		1	1								CT:Bilateral lacrimal gland enlargement.	174		IgG4-ROD	Surgical+corticosteroids+Hydroxychloroquine sulfate+immunosuppressant	1
male	39	han	Bilateral	24	2015.07	Cardiovascular symptoms，Urinary symptoms	1	1		1				1	1		1	HM/1.2	1	1			1	1					CT:No enlargement of bilateral lacrimal glands	101		Xanthogranulomatous disease	Surgical	1
male	44	han	Bilateral	6	2015.09			1										0.9/1.2	1	1									CT：Bilateral lacrimal gland enlargement			MALT lymphoma	Surgical			1
male	44	han	Bilateral	120	2015.10					1					1	1	1	0/1	1	1			1	1					MRI:Bilateral lacrimal gland enlargement,involvement of orbital soft tissue, infraorbital nerve, and supraorbital fissure	4		IgG4-ROD	Surgical+corticosteroids		1
